# Supplementary material for: Shock Simulation Day: Medical Decision-Making and Communication Skills for Managing a Hypotensive Adult in a Rapid Response
Source: MedEdPORTAL. 2024 Aug 16;20:11430. doi: 10.15766/mep_2374-8265.11430 (PMC11327352; doi:10.15766/mep_2374-8265.11430)
Supplement: Supplementary file 1 — Rapid Response Variceal Bleed Video.mp4Case 1 Critical Action Checklist.docxCase 2 Critical Action Checklist.docxShock Chalk Talk.docxShock Chalk Talk Instructions.docxCase 1 Patient Sign-out.docxCase 2 Patient Sign-out.docxCase 1 Facilitator Guide.docxCase 2 Facilitator Guide.docxCase 1 Supplemental Data.docxCase 2 Supplemental Data.docxDebrief Guide.docxShock Presimulation Survey.docxShock Postsimulation Survey.docx [file mep_2374-8265.11430-s001.zip]

Archive with 15 entries (15 files):
- A. Rapid Response Variceal Bleed Video.mp4
- B. Case 1 Critical Action Checklist.docx
- C. Case 2 Critical Action Checklist.docx
- H. Case 1 Facilitator Guide.docx
- I. Case 2 Facilitator Guide.docx
- J. Case 1 Supplemental Data.docx
- L. Debrief Guide.docx
- K. Case 2 Supplemental Data.docx
- D. Shock Chalk Talk.docx
- E. Shock Chalk Talk Instructions.docx
- F. Case 1 Patient Sign-out.docx
- G. Case 2 Patient Sign-out.docx
- M. Shock Presimulation Survey.docx
- N. Shock Postsimulation Survey.docx
- _Educational Summary Report_11430.pdf
